# Supplementary material for: Microbiome Alteration in Type 2 Diabetes Mellitus Model of Zebrafish
Source: Sci Rep. 2019 Jan 29;9:867. doi: 10.1038/s41598-018-37242-x (PMC6351536; doi:10.1038/s41598-018-37242-x)
Supplement: Supplementary file 2 — Table S1 [file 41598_2018_37242_MOESM2_ESM.xlsx]

## Sheet: Sheet1
Table S1. KEGG metabolic pathways changed in T2DM zebrafish compared with the control group.
KEGG pathway	Name	Num of KEGG orthology
ko00520	Amino sugar and nucleotide sugar metabolism	26
ko00860	Porphyrin and chlorophyll metabolism	26
ko01220	Degradation of aromatic compounds	24
ko00330	Arginine and proline metabolism	22	Figure 3A
ko00362	Benzoate degradation	22
ko00360	Phenylalanine metabolism	20	Figure 3B
ko00630	Glyoxylate and dicarboxylate metabolism	18
ko00051	Fructose and mannose metabolism	17	Figure S7
ko00650	Butanoate metabolism	16	Figure 3C
ko00270	Cysteine and methionine metabolism	15
ko00680	Methane metabolism	15
ko03070	Bacterial secretion system	15
ko00030	Pentose phosphate pathway	14
ko00500	Starch and sucrose metabolism	14
ko00190	Oxidative phosphorylation	13
ko00620	Pyruvate metabolism	13
ko00350	Tyrosine metabolism	12
ko00230	Purine metabolism	11
ko01503	Cationic antimicrobial peptide	11
ko00010	Glycolysis / Gluconeogenesis	10
ko00280	Valine, leucine and isoleucine degradation	10
ko00627	Aminobenzoate degradation	10
ko00020	Citrate cycle	9
ko00195	Photosynthesis	9
ko00250	Alanine, aspartate and glutamate metabolism	9
ko00260	Glycine, serine and threonine metabolism	9
ko00400	Phenylalanine, tyrosine and tryptophan biosynthesis	9
ko00640	Propanoate metabolism	9
ko00220	Arginine biosynthesis	8
ko00440	Phosphonate and phosphinate metabolism	8
ko00562	Inositol phosphate metabolism	8
ko00790	Folate biosynthesis	8
ko00900	Terpenoid backbone biosynthesis	8
ko00052	Galactose metabolism	7
ko00053	Ascorbate and aldarate metabolism	7
ko00240	Pyrimidine metabolism	7
ko00410	beta-Alanine metabolism	7
ko00564	Glycerophospholipid metabolism	7
ko00622	Xylene degradation	7
ko00910	Nitrogen metabolism	7
ko02025	Biofilm formation - Pseudomonas aeruginosa	7
ko00380	Tryptophan metabolism	6
ko00720	Carbon fixation pathways in prokaryotes	6
ko00310	Lysine degradation	5
ko00361	Chlorocyclohexane and chlorobenzene degradation	5
ko00561	Glycerolipid metabolism	5
ko00621	Dioxin degradation	5
ko00624	Polycyclic aromatic hydrocarbon degradation	5
ko00625	Chloroalkane and chloroalkene degradation	5
ko00643	Styrene degradation	5
ko00770	Pantothenate and CoA biosynthesis	5
ko00920	Sulfur metabolism	5
ko01210	2-Oxocarboxylic acid metabolism	5
ko02024	Quorum sensing	5
ko02060	Phosphotransferase system	5
